# Supplementary material for: Bacterial Microbiota in Soil Amended with Deoxynivalenol-Contaminated Wheat
Source: Toxins (Basel). 2025 Nov 22;17(12):565. doi: 10.3390/toxins17120565 (PMC12737705; doi:10.3390/toxins17120565)
Supplement: Supplementary file 1 [file toxins-17-00565-s001.zip]

Archive with 1 entries (1 files):
- toxins-3961857-supplementary.pdf
